# Supplementary material for: Systematic Review of Treatment Failure and Clinical Relapses in Leishmaniasis from a Multifactorial Perspective: Clinical Aspects, Factors Associated with the Parasite and Host
Source: Trop Med Infect Dis. 2023 Aug 29;8(9):430. doi: 10.3390/tropicalmed8090430 (PMC10534360; doi:10.3390/tropicalmed8090430)
Supplement: Supplementary file 1 [file tropicalmed-08-00430-s001.zip]

Archive with 1 entries (1 files):
- tropicalmed-2492789-supplementary.pdf
